# Supplementary material for: Spontaneous eye movements during eyes-open rest reduce resting-state-network modularity by increasing visual-sensorimotor connectivity
Source: Netw Neurosci. 2021 Jun 3;5(2):451–76. doi: 10.1162/netn_a_00186 (PMC8233114; doi:10.1162/netn_a_00186)
Supplement: Supplementary file 2 [file netn-05-451-s002.xlsx]

## Sheet: Sheet1
		Sparsity=0.0		Sparsity=0.02			Sparsity=0.03			Sparsity=0.04			Sparsity=0.05			Sparsity=0.06			Sparsity=0.07			Sparsity=0.08			Sparsity=0.09
		Preserved nodes=125		Preserved nodes=250			Preserved nodes=375			Preserved nodes=499			Preserved nodes=625			Preserved nodes=749			Preserved nodes=874			Preserved nodes=998			Preserved nodes=1124
	Difference	Cohen’s D	T-stat	Cohen’s D	T-stat	Difference	Cohen’s D	T-stat	Difference	Cohen’s D	T-stat	Difference	Cohen’s D	T-stat	Difference	Cohen’s D	T-stat	Difference	Cohen’s D	T-stat	Difference	Cohen’s D	T-stat	Difference	Cohen’s D	T-stat
Max Degree	0.73	0.34	3.08**	0.36	3.21**	1.41	0.37	3.31**	1.21	0.31	2.74**	1.38	0.38	3.43**	1.99	0.46	4.09***	1.91	0.39	3.48**	2.03	0.47	4.21***	1.21	0.29	2.56*
Min Degree	0	NaN	NaN	NaN	NaN	0	NaN	NaN	0	NaN	NaN	0	NaN	NaN	0	NaN	NaN	0.03	0.11	1	0.01	0.11	1	0.01	0.05	0.45
Max Strength	0.74	0.39	3.52**	0.41	3.62**	1.45	0.43	3.82	1.49	0.4	3.545**	1.65	0.46	4.10***	1.92	0.46	4.07***	2.14	0.48	4.28***	2.31	0.54	4.80***	1.88	0.45	4.04***
Min Strength	0.01	0.52	4.60***	0.48	4.32	0.01	0.42	3.78	0.01	0.54	4.86***	0.01	0.34	3.02**	0.01	0.57	5.09***	0.01	0.14	1.28	0.01	0.22	1.94	0.03	0.22	1.99
Mean Strength	0.11	0.39	3.49**	0.44	3.95	0.15	0.42	3.80***	0.18	0.43	3.86***	0.21	0.43	3.86***	0.23	0.44	3.95***	0.27	0.46	4.11***	0.28	0.45	4.02***	0.31	0.45	4.03***
Max Cluster Coefficient	0	0.25	2.20*	0.35	3.11**	0	0.26	2.28*	0	0.11	0.99	0	0.12	1.1	0	0.16	1.47	0	0.09	0.81	0	0.06	0.55	0	0.16	1.45
Min Cluster Coefficient	0	0.02	0.15	0.02	-0.2	0	0.15	-1.33	0	0.13	1.15	0	0.01	-0.06	0	0.05	0.47	0.01	0.2	1.78	0	0.06	0.52	0	0.01	0.11
Mean Cluster Coefficient	0.01	0.46	4.09***	0.53	4.73**	0.01	0.45	4.01***	0.01	0.42	3.74***	0.01	0.42	3.74***	0.01	0.44	3.90***	0.01	0.46	4.10***	0.01	0.44	3.89***	0.01	0.44	3.96**
Transtivity	0	0.35	3.11**	0.4	3.57**	0	0.39	3.47**	0.01	0.42	3.78***	0.01	0.44	3.92***	0.01	0.46	4.12***	0.01	0.45	4.06***	0.01	0.46	4.14***	0.01	0.47	4.16**
Assortativity	0	0.22	-1.96	0.31	-2.77*	0	0.25	-2.25*	0	0.17	-1.55	0	0.09	-0.79	0	0.06	-0.52	0	0.01	-0.11	0	0.01	-0.11	0	0.06	0.5
Efficiency	0	0.29	-2.58*	0.4	-3.60**	0	0.38	-3.37**	0	0.32	-2.89**	0	0.29	-2.59*	0	0.24	-2.18	0	0.13	-1.14	0	0.1	-0.9	0	0.05	0.48
Max Number of Community	0.41	0.02	0.15	0.08	-0.72	3.95	0.09	0.84	-3.97	0.07	-0.64	2.49	0.05	0.44	-8.42	0.2	-1.75	2.22	0.04	0.39	6.06	0.18	1.61	-2.08	0.07	-0.58
Maximized Modularity	-0.87	0.25	-2.25*	0.3	-2.71*	-1.32	0.38	-3.41**	-1.24	0.38	-3.40**	-1.43	0.42	-3.74***	-1.2	0.38	-3.36**	-1.29	0.37	-3.27**	-1.47	0.39	-3.52**	-1.39	0.35	-3.12**
Max Betweennes Centrality	-1651.45	0.26	-2.28*	0.02	0.2	207.18	0.06	0.56	51.75	0.03	0.24	201	0.12	1.07	-37.58	0.03	-0.26	276.33	0.23	2.07	84.13	0.11	0.94	69.25	0.08	0.73
Mean Betweenness Centrality	-132.85	0.28	-2.48*	0.1	-0.85	10.74	0.11	0.96	8.66	0.14	1.23	10.06	0.2	1.79	13.31	0.29	2.61	14.88	0.35	3.16**	12.39	0.4	3.54**	12.98	0.39	3.46**
